# Supplementary material for: Musculoskeletal simulation of professional ski jumpers during take-off considering aerodynamic forces
Source: Front Bioeng Biotechnol. 2023 Aug 31;11:1241135. doi: 10.3389/fbioe.2023.1241135 (PMC10501566; doi:10.3389/fbioe.2023.1241135)
Supplement: Supplementary file 1 [file Presentation1.zip]

Archive with 1 entries (1 files):
- ski_jumping_model.osim
